# Supplementary material for: Fermented Gold Kiwi for Improved Gastric Health: Evaluation of Efficacy and Safety in a Randomised, Double-Blind, Placebo-Controlled Trial
Source: Nutrients. 2024 Aug 13;16(16):2670. doi: 10.3390/nu16162670 (PMC11356964; doi:10.3390/nu16162670)
Supplement: Supplementary file 1 [file nutrients-16-02670-s001.zip]

Archive with 1 entries (1 files):
- nutrients-3116197-supplementary.pdf
